# Supplementary material for: Assessing the Potential of 1,2,3-Triazole-Dihydropyrimidinone Hybrids Against Cholinesterases: In Silico, In Vitro, and In Vivo Studies
Source: Int J Mol Sci. 2024 Oct 17;25(20):11153. doi: 10.3390/ijms252011153 (PMC11508620; doi:10.3390/ijms252011153)
Supplement: Supplementary file 1 [file ijms-25-11153-s001.zip]

Archive with 1 entries (1 files):
- ijms-3242354-supplementary.pdf
